# Supplementary material for: The Impact of the COVID-19 Pandemic on Israeli Orthodontic Practice: A Clinic’s Activity and Patients’ Attitudes
Source: Int J Environ Res Public Health. 2022 Feb 10;19(4):1965. doi: 10.3390/ijerph19041965 (PMC8872275; doi:10.3390/ijerph19041965)
Supplement: Supplementary file 1 [file ijerph-19-01965-s001.zip]

Archive with 1 entries (1 files):
- ijerph-1564569-supplementary.pdf
